# Supplementary material for: Expression and Biological Functions of miRNAs in Chronic Pain: A Review on Human Studies
Source: Int J Mol Sci. 2022 May 27;23(11):6016. doi: 10.3390/ijms23116016 (PMC9181121; doi:10.3390/ijms23116016)
Supplement: Supplementary file 1 [file ijms-23-06016-s001.zip]

Archive with 1 entries (1 files):
- ijms-1694017-supplementary.pdf
